# Supplementary material for: Similarity of the cut score in test sets with different item amounts using the modified Angoff, modified Ebel, and Hofstee standard-setting methods for the Korean Medical Licensing Examination
Source: J Educ Eval Health Prof. 2020 Oct 5;17:28. doi: 10.3352/jeehp.2020.17.28 (PMC7892536; doi:10.3352/jeehp.2020.17.28)
Supplement: Supplementary file 1 [file jeehp-17-28-dataset1.xlsx]

## Sheet: Angoff all
Test	Type	ID	Panel1	Panel2	Panel3	Panel4	Panel5	Panel6	Panel7	Panel8	Panel9	Panel10	Panel11	Panel12	Panel13	Panel14	Panel15
1	A1	1	70	90	70	90	70	60	60	60	60	40	70	60	50	60	70
1	A1	2	70	70	60	90	70	60	50	70	80	40	50	60	50	60	70
1	A1	3	90	90	60	90	80	65	60	80	90	80	80	60	70	60	90
1	A1	4	50	70	50	70	90	65	50	80	90	60	70	70	50	60	90
1	A1	5	50	80	70	70	70	65	80	80	80	50	80	60	60	70	90
1	A1	6	80	70	70	80	90	65	70	80	80	80	95	70	70	40	90
1	A1	7	70	90	70	70	90	80	70	60	90	40	70	70	40	60	90
1	A1	8	80	80	60	70	90	65	60	70	90	50	70	60	40	40	80
1	A1	9	80	70	50	60	95	60	60	80	70	60	50	60	60	70	90
1	A1	10	70	50	60	40	70	55	60	50	75	30	30	60	40	70	60
1	A1	11	80	90	60	50	95	65	60	80	90	50	80	60	30	60	60
1	A1	12	60	50	50	40	70	60	70	70	75	30	50	60	30	40	70
1	A1	13	70	60	60	30	80	70	50	70	85	40	60	70	30	40	60
1	A1	14	70	60	60	50	70	60	60	70	65	30	60	60	20	40	60
1	A1	15	70	90	60	60	60	70	70	80	95	30	70	70	70	60	40
1	A1	16	50	90	60	70	50	65	70	70	90	40	70	70	30	70	70
1	A1	17	70	60	50	30	40	65	60	80	70	50	80	60	30	50	80
1	A1	18	80	70	60	20	60	60	60	90	80	60	70	70	30	60	90
1	A1	19	80	70	50	70	70	70	50	80	70	40	70	60	60	40	70
1	A1	20	70	60	50	70	80	70	60	80	70	40	70	60	50	50	60
1	A1	21	70	60	70	50	50	60	50	70	75	50	70	60	50	70	70
1	A1	22	50	80	60	60	70	60	60	70	75	30	50	70	30	50	50
1	A1	23	60	60	60	60	80	60	50	60	90	40	70	50	30	50	80
1	A1	24	60	70	60	50	70	60	60	70	80	20	60	60	30	60	70
1	A1	25	70	70	60	50	80	60	70	60	80	30	50	60	30	60	50
1	A1	26	40	60	40	60	80	70	60	60	80	30	70	70	50	40	40
1	A1	27	60	80	60	70	60	75	60	65	75	40	50	70	40	60	50
1	A1	28	70	70	60	50	50	60	50	65	80	30	40	70	40	40	90
1	A1	29	50	60	60	40	60	55	60	70	70	30	40	60	30	40	60
1	A1	30	50	70	60	60	70	70	70	70	75	40	60	60	50	60	80
1	A1	31	60	70	60	70	80	65	70	60	90	50	60	60	50	50	80
1	A1	32	70	90	60	50	60	70	60	60	80	20	40	70	30	60	70
1	A1	33	60	80	60	60	80	55	70	70	85	20	50	70	50	80	70
1	A1	34	50	60	60	40	70	60	50	60	75	20	60	60	30	40	60
1	A1	35	70	70	60	50	80	60	60	80	80	30	80	80	30	40	90
1	A1	36	50	70	60	60	60	55	50	80	70	40	70	70	30	40	50
1	A1	37	70	90	70	60	90	70	80	80	85	50	70	70	40	80	80
1	A1	38	60	80	60	60	80	55	70	60	90	30	50	70	50	40	80
1	A1	39	60	60	50	50	70	55	60	60	80	40	50	60	40	50	60
1	A1	40	50	70	60	50	60	65	60	60	75	40	50	70	40	40	50
1	A1	41	70	60	60	50	80	55	70	60	75	30	60	70	40	30	40
1	A1	42	60	80	60	40	90	65	70	80	90	30	70	60	40	50	80
1	A1	43	60	90	50	50	90	65	60	70	80	40	50	60	40	60	70
1	A1	44	70	70	60	50	90	60	80	70	85	40	80	70	30	50	80
1	A1	45	70	70	60	60	90	65	80	80	80	30	90	80	40	50	90
1	A1	46	60	80	60	50	80	60	70	70	70	40	70	70	40	40	50
1	A1	47	70	70	60	60	90	60	70	70	95	50	60	70	30	60	80
1	A1	48	70	60	50	50	90	55	50	80	70	40	70	60	30	70	50
1	A1	49	60	80	50	60	80	65	60	80	90	40	60	70	30	60	40
1	A1	50	60	90	60	70	80	55	60	80	90	30	70	80	30	50	80
1	A1	51	70	70	60	60	90	60	50	50	85	50	70	70	50	40	80
1	A1	52	70	70	60	50	90	70	70	80	85	60	60	70	50	30	90
1	A1	53	70	90	50	60	80	60	70	80	80	30	70	70	50	60	60
1	A1	54	60	70	60	60	90	60	60	70	90	50	70	70	50	40	80
1	A1	55	70	60	70	70	80	55	60	70	70	50	70	70	60	60	80
1	A1	56	60	70	60	70	80	65	60	65	85	40	80	70	30	40	70
1	A1	57	60	70	70	60	60	55	60	60	90	40	60	60	30	60	60
1	A1	58	60	90	70	60	90	70	80	80	85	40	90	80	30	40	80
1	A1	59	60	80	60	60	80	60	80	70	90	30	90	70	30	60	90
1	A1	60	60	80	60	60	90	60	70	70	85	40	50	70	50	70	90
1	A1	61	70	60	50	60	80	60	60	60	85	30	80	60	60	60	60
1	A1	62	60	70	50	50	80	50	60	60	80	30	50	70	40	60	40
1	A1	63	60	60	60	60	80	55	50	70	90	30	70	70	50	60	50
1	A1	64	60	80	70	60	90	75	70	70	90	40	80	60	70	70	70
1	A1	65	60	70	60	60	80	70	50	70	85	40	70	70	70	50	70
1	A1	66	70	70	70	50	90	55	80	ㅂ0	80	30	60	70	70	70	60
1	A1	67	70	70	70	50	80	60	70	50	80	30	60	70	60	60	80
1	A1	68	70	60	60	50	90	55	60	50	80	50	50	70	70	40	60
1	A1	69	60	70	70	60	90	50	60	50	80	40	40	70	30	60	90
1	A1	70	50	60	60	40	70	50	70	80	75	30	40	70	30	60	70
1	A1	71	70	70	60	60	90	60	70	80	80	40	70	70	60	50	70
1	A1	72	65	70	50	60	90	50	70	80	80	40	50	70	30	60	90
1	A1	73	70	60	70	50	80	55	60	50	70	40	50	60	40	60	70
1	A1	74	70	70	70	40	80	60	50	50	80	30	80	60	20	60	80
1	A1	75	75	60	70	60	90	55	50	60	85	40	50	60	50	60	90
1	A1	76	60	70	70	60	80	70	70	50	90	30	70	70	50	50	90
1	A1	77	60	60	60	60	80	55	60	50	80	30	60	70	40	50	50
1	A1	78	70	60	60	60	90	60	60	50	70	30	70	70	50	60	50
1	A1	79	60	60	50	60	50	65	80	60	85	50	70	70	50	70	70
1	A1	80	70	40	50	50	80	65	60	60	70	40	50	60	20	60	60
1	A1	81	60	70	60	50	70	50	50	50	75	30	40	60	20	60	80
1	A1	82	70	60	60	60	70	65	50	50	80	30	30	60	20	40	60
1	A1	83	70	60	50	60	50	60	60	60	85	30	50	70	70	60	40
1	A1	84	70	60	60	50	70	65	60	60	75	40	40	70	70	60	60
1	A1	85	70	80	70	60	90	65	80	80	95	40	80	80	70	70	80
1	A1	86	70	60	50	50	60	60	70	70	80	50	40	60	70	60	70
1	A1	87	70	70	60	60	90	70	70	70	80	60	70	70	80	70	60
1	A1	88	70	50	60	60	90	60	70	80	80	60	60	70	60	60	60
1	A1	89	60	50	60	50	90	65	60	70	80	40	50	60	30	60	50
1	A1	90	60	60	50	40	50	55	50	50	70	30	40	60	50	60	90
1	A2	1	65	60	70	70	80	60	70	80	75	60	50	70	60	60	80
1	A2	2	55	60	60	60	70	65	70	70	80	80	70	70	70	60	80
1	A2	3	65	60	70	70	90	70	80	80	85	70	80	70	70	50	90
1	A2	4	70	80	70	70	90	65	80	80	85	80	90	70	80	80	90
1	A2	5	55	80	60	70	90	60	60	70	90	60	70	70	70	60	80
1	A2	6	50	60	60	60	40	55	70	80	75	40	60	70	60	80	80
1	A2	7	70	70	70	70	90	70	80	60	90	50	70	70	70	80	80
1	A2	8	60	80	60	60	60	65	60	60	80	30	50	70	50	50	80
1	A2	9	65	60	60	50	70	60	70	80	75	40	70	70	70	40	60
1	A2	10	65	60	60	50	80	60	70	80	80	40	50	60	70	50	70
1	A2	11	70	60	70	70	80	65	80	90	90	50	80	70	80	80	70
1	A2	12	60	50	60	40	80	55	60	70	70	40	80	80	50	60	70
1	A2	13	70	50	70	70	80	65	70	70	80	50	70	70	70	70	70
1	A2	14	60	50	60	60	40	50	60	60	80	30	60	70	60	70	60
1	A2	15	60	80	60	60	60	60	70	70	80	50	80	60	70	60	70
1	A2	16	60	40	70	50	70	65	70	80	80	40	50	60	60	40	70
1	A2	17	70	50	60	60	60	55	80	70	80	50	50	70	70	50	60
1	A2	18	60	60	70	60	40	60	70	60	95	40	50	60	70	40	50
1	A2	19	65	60	70	70	80	65	70	70	85	50	70	70	70	50	90
1	A2	20	60	50	60	50	60	60	60	70	70	40	70	60	60	60	80
1	A2	21	50	40	70	80	60	75	70	60	75	80	60	60	50	70	90
1	A2	22	50	40	70	60	60	70	60	60	70	30	70	60	60	50	50
1	A2	23	60	70	70	80	40	65	80	60	80	30	80	60	60	60	90
1	A2	24	65	60	70	30		55	70	80	70	30	50	60	60	50	70
1	A2	25	60	60	70	50	40	50	60	70	80	30	50	60	60	50	60
1	A2	26	60	40	70	60	60	65	80	70	80	40	70	60	60	50	40
1	A2	27	50	50	60	70	70	70	70	70	75	20	50	60	70	60	50
1	A2	28	50	40	60	70	40	55	50	60	65	30	40	50	60	40	30
1	A2	29	65	50	50	80	70	65	80	70	80	40	50	70	80	60	50
1	A2	30	60	40	60	80	70	70	80	70	85	30	50	60	60	50	40
1	A2	31	55	50	70	70	80	55	70	60	80	40	50	70	60	50	70
1	A2	32	60	50	70	50	80	65	90	70	90	70	70	80	80	60	90
1	A2	33	50	50	70	40	50	45	70	60	75	30	90	60	80	40	50
1	A2	34	45	50	60	60	40	50	70	60	75	40	40	60	70	50	60
1	A2	35	40	60	70	50	20	60	50	60	70	30	50	60	60	40	40
1	A2	36	50	50	50	60	40	55	60	60	75	20	30	60	60	50	80
1	A2	37	50	40	70	70	50	55	70	70	70	40	50	60	60	60	50
1	A2	38	60	40	70	40	80	55	70	60	80	50	60	70	80	50	70
1	A2	39	60	90	70	70	90	65	60	80	90	50	90	80	80	80	90
1	A2	40	60	50	60	40	90	60	70	60	80	30	70	60	60	60	50
1	A2	41	60	60	70	70	80	65	60	80	85	30	80	70	70	70	80
1	A2	42	60	50	70	70	70	55	70	80	85	30	50	70	60	60	90
1	A2	43	50	40	60	50	30	65	70	60	80	30	60	70	50	50	60
1	A2	44	60	40	70	50	60	55	60	60	80	30	90	80	60	50	60
1	A2	45	60	60	60	70	70	60	70	70	85	40	70	70	70	80	80
1	A2	46	60	70	70	70	70	50	70	70	80	50	70	70	70	50	80
1	A2	47	60	50	60	70	50	65	70	60	80	30	70	80	60	50	60
1	A2	48	60	60	80	60	60	60	60	80	90	40	80	80	80	60	90
1	A2	49	70	70	70	70	70	55	60	80	80	40	60	70	50	50	70
1	A2	50	60	80	70	60	70	55	70	70	85	40	50	70	70	60	70
1	A2	51	65	60	70	70	80	55	70	70	75	50	80	80	70	60	70
1	A2	52	65	70	60	70	20	50	60	60	70	40	60	70	60	50	80
1	A2	53	60	50	70	50	70	65	70	80	80	40	30	70	60	60	80
1	A2	54	60	50	60	70	50	60	60	80	80	40	50	70	60	70	90
1	A2	55	60	50	70	70	40	45	60	80	80	40	50	70	60	60	60
1	A2	56	50	50	70	80	60	55	60	70	80	50	40	70	70	50	80
1	A2	57	70	60	70	60	90	65	70	70	85	40	50	60	70	60	80
1	A2	58	60	60	60	70	40	45	60	60	85	30	60	70	70	50	90
1	A2	59	60	70	80	70	70	55	60	80	75	40	70	70	50	40	80
1	A2	60	60	40	80	70	80	60	80	80	75	40	50	80	50	50	90
1	A2	61	60	60	60	60	30	55	60	60	80	50	60	60	60	40	80
1	A2	62	60	80	80	80	70	70	70	80	85	40	60	70	70	50	90
1	A2	63	70	80	80	80	30	70	90	80	90	40	70	70	80	80	90
1	A2	64	50	80	70	50	50	65	60	80	75	40	50	60	50	40	80
1	A2	65	60	60	70	70	40	65	60	80	80	30	60	70	70	60	90
1	A2	66	50	60	60	70	40	55	70	60	85	40	50	60	80	50	50
1	A2	67	60	60	70	60	30	60	70	70	75	30	60	70	70	40	90
1	A2	68	70	90	60	70	30	65	80	70	80	40	50	70	80	60	80
1	A2	69	60	70	70	50	20	55	60	60	75	30	40	70	70	50	60
1	A2	70	65	70	70	60	40	65	70	70	80	40	50	70	80	60	80
1	A2	71	70	70	60	60	40	60	60	60	80	40	70	80	80	60	80
1	A2	72	50	70	60	70	30	55	60	60	80	50	30	70	70	60	80
1	A2	73	60	70	60	60	40	55	60	60	80	40	40	70	80	50	70
1	A2	74	50	60	60	70	60	60	60	80	80	40	50	70	70	70	50
1	A2	75	60	60	50	40	40	55	70	90	70	50	50	70	80	50	90
1	A2	76	60	80	60	70	60	65	80	80	75	40	60	70	70	60	90
1	A2	77	60	60	60	70	30	60	70	60	85	30	70	70	80	50	60
1	A2	78	60	60	60	70	30	65	70	70	75	30	60	60	50	50	80
1	A2	79	50	50	80	80	20	65	60	70	80	50	50	70	60	40	90
1	A2	80	50	50	60	50	20	50	60	70	85	30	40	70	60	50	60
1	A2	81	60	50	60	60	20	65	70	60	80	30	50	70	70	50	60
1	A2	82	50	50	70	60	20	65	70	70	75	30	40	70	50	40	80
1	A2	83	60	80	80	50	80	70	80	70	85	30	60	60	60	50	80
1	A2	84	60	50	80	80	90	75	90	80	95	50	90	80	60	70	90
1	A2	85	60	50	60	60	50	55	70	70	85	50	70	70	70	70	70
1	A2	86	60	60	60	70	40	50	60	70	80	40	70	70	80	70	60
1	A2	87	55	50	70	50	80	55	60	60	80	40	60	60	60	50	60
1	A2	88	50	50	60	60	60	65	70	90	90	60	50	70	80	50	70
1	A2	89	50	80	70	50	20	65	70	60	80	30	70	70	80	60	90
1	A2	90	70	80	80	60	70	65	70	70	80	40	70	70	70	70	80
1	B1	1	60	60	80	70	90	70	70	70	90	60	80	70	70	60	80
1	B1	2	60	70	70	80	90	70	70	70	90	70	80	70	70	60	80
1	B1	3	55	60	80	60	60	55	70	60	90	60	70	70	80	50	70
1	B1	4	55	60	70	80	40	65	60	60	80	70	70	70	60	50	90
1	B1	5	60	80	80	80	60	55	60	80	85	60	80	70	70	50	90
1	B1	6	65	60	70	60	30	50	60	70	75	50	50	70	60	40	60
1	B1	7	60	80	80	90	90	65	70	70	80	50	40	70	60	50	90
1	B1	8	60	60	80	70	70	60	60	80	80	40	70	60	70	70	80
1	B1	9	60	70	70	70	20	65	60	90	80	30	60	80	80	80	90
1	B1	10	60	80	90	70	40	70	70	90	95	40	90	80	80	70	90
1	B1	11	60	60	70	80	60	55	80	70	85	30	50	80	70	50	70
1	B1	12	60	60	90	70	70	60	80	90	90	30	80	70	70	60	90
1	B1	13	65	90	90	90	90	65	90	80	95	50	90	90	80	80	90
1	B1	14	70	60	60	80	80	60	70	80	80	50	90	80	70	70	70
1	B1	15	50	50	70	60	50	55	70	70	85	50	60	80	70	50	70
1	B1	16	60	50	70	80	60	55	60	80	80	30	70	70	70	40	60
1	B1	17	60	50	60	60	60	65	60	80	80	60	50	60	70	50	90
1	B1	18	50	60	70	70	70	65	60	70	80	40	70	60	70	50	60
1	B1	19	40	50	70	60	40	50	70	70	80	30	70	60	70	40	70
1	B1	20	60	50	80	70	60	65	80	80	85	40	60	70	80	50	70
1	B1	21	50	60	80	70	40	60	60	70	75	30	50	70	70	40	60
1	B1	22	60	60	80	70	20	65	80	70	80	30	60	60	70	50	60
1	B1	23	50	60	80	60	30	60	60	60	75	30	60	70	70	50	60
1	B1	24	60	60	70	80	40	70	70	60	80	30	60	80	80	60	60
1	B1	25	50	60	60	70	40	55	70	70	80	40	70	60	60	50	60
1	B1	26	60	60	70	60	40	50	70	70	80	30	50	60	60	50	50
1	B1	27	55	60	80	80	60	60	70	70	85	30	70	70	70	50	60
1	B1	28	50	60	60	70	20	55	50	60	70	30	60	60	70	40	50
1	B1	29	55	60	60	70	30	60	60	60	75	20	40	60	70	40	70
1	B1	30	50	60	70	50	30	65	70	60	75	30	50	60	60	50	70
1	B1	31	60	80	90	60	40	65	60	70	85	40	60	60	80	50	70
1	B1	32	65	70	80	50	40	55	60	70	80	30	50	70	60	40	60
1	B1	33	60	80	70	50	40	70	60	70	90	30	40	70	70	50	90
1	B1	34	60	70	80	40	70	65	60	70	85	40	80	80	80	50	80
1	B1	35	50	50	70	50	30	55	70	70	80	40	60	70	70	50	90
1	B1	36	60	50	70	30	40	50	60	60	75	30	70	70	60	50	60
1	B1	37	60	70	60	50	70	55	70	60	90	40	60	80	70	40	70
1	B1	38	60	70	60	60	80	65	70	60	90	30	70	70	80	50	70
1	B1	39	60	60	60	60	60	65	60	70	80	50	40	70	70	60	50
1	B1	40	65	70	70	60	60	55	60	60	85	40	50	70	80	60	60
1	B1	41	65	60	70	50	60	70	70	60	85	40	80	80	70	50	70
1	B1	42	60	70	70	60	60	65	70	80	90	40	70	70	70	60	60
1	B1	43	50	70	60	60	50	55	70	60	80	30	80	60	70	50	80
1	B1	44	50	70	60	60	20	60	80	70	80	30	40	70	60	50	90
1	B1	45	60	70	60	70	80	65	70	90	85	50	80	70	70	60	90
1	B1	46	60	50	60	70	50	55	60	60	80	40	80	70	70	70	70
1	B1	47	60	50	70	50	80	60	50	70	70	40	80	70	80	50	80
1	B1	48	60	60	60	70	20	55	60	80	80	50	50	60	60	50	70
1	B1	49	50	60	60	50	30	60	60	80	80	40	50	60	80	60	70
1	B1	50	50	60	70	30	30	55	60	80	80	30	50	70	70	70	80
1	B1	51	70	50	70	30	40	65	70	70	80	40	40	70	70	60	90
1	B1	52	65	50	80	50	60	60	70	70	85	40	50	80	80	60	90
1	B1	53	60	80	70	60	80	55	70	80	80	40	70	70	70	50	90
1	B1	54	65	60	60	70	40	70	60	80	80	50	70	70	60	40	90
1	B1	55	65	60	80	60	50	65	60	80	85	40	70	70	70	60	80
1	B1	56	65	70	90	70	90	60	80	70	85	30	70	70	80	60	80
1	B1	57	70	90	90	80	90	65	80	90	90	50	90	80	80	80	90
1	B1	58	65	70	50	60	30	65	70	70	85	40	60	70	70	50	80
1	B1	59	65	70	60	70	70	55	80	70	85	30	80	70	60	60	70
1	B1	60	60	80	50	70	70	55	60	60	85	40	70	70	60	50	70
1	B1	61	60	90	70	80	60	65	80	80	85	60	80	70	70	80	80
1	B1	62	70	80	80	80	70	60	80	90	90	50	70	70	80	50	80
1	B1	63	65	80	60	70	60	65	70	70	80	40	80	80	70	60	70
1	B1	64	60	60	60	70	90	55	60	70	85	50	80	70	80	60	70
1	B1	65	60	60	60	70	30	60	60	70	80	40	40	70	60	50	70
1	B1	66	60	60	60	50	50	50	70	70	75	30	70	70	70	50	60
1	B1	67	55	80	80	40	80	55	60	60	75	40	70	70	50	70	50
1	B1	68	60	80	70	60	50	60	70	70	80	40	70	70	80	60	80
1	B1	69	60	80	80	70	50	70	70	80	85	50	70	70	80	50	90
1	B1	70	55	70	70	60	30	65	70	80	85	40	50	80	70	60	60
1	B1	71	55	60	70	60	40	65	60	70	80	40	60	70	60	50	50
1	B1	72	60	60	80	60	30	60	70	60	75	30	40	70	70	60	60
1	B1	73	50	60	70	50	40	55	60	70	80	30	50	70	60	60	50
1	B1	74	55	60	70	60	60	70	70	70	80	40	60	60	70	50	30
1	B1	75	50	60	50	50	30	65	60	70	75	30	60	70	50	50	40
1	B1	76	60	40	60	80	50	65	70	70	80	50	50	70	70	70	70
1	B1	77	60	70	70	80	70	55	60	70	85	40	60	70	80	70	80
1	B1	78	65	60	90	70	80	65	70	70	80	50	90	70	80	60	80
1	B1	79	60	80	80	70	80	50	60	80	85	50	80	70	70	60	90
1	B1	80	70	70	60	60	70	65	70	60	85	40	60	60	70	50	80
1	B1	81	60	70	90	80	40	75	60	60	75	40	70	70	70	60	40
1	B1	82	60	60	60	70	30	65	60	70	75	40	60	70	80	50	50
1	B1	83	65	60	60	50	70	60	70	70	90	40	40	60	70	50	50
1	B1	84	55	60	50	40	20	70	60	60	70	30	50	70	70	40	40
1	B1	85	60	60	60	70	70	65	70	70	80	50	70	70	80	60	60
1	B1	86	70	60	70	60	80	55	70	70	85	40	80	70	50	60	90
1	B1	87	55	60	50	60	70	70	60	60	85	40	60	70	70	50	70
1	B1	88	65	80	70	80	70	55	70	70	80	40	60	70	80	60	80
1	B1	89	55	70	80	70	60	70	80	70	80	30	70	70	70	60	90
1	B1	90	60	70	80	80	60	65	70	70	80	40	60	70	70	60	60
1	B2	1	70	90	70	60	90	55	70	70	90	70	70	60	50	60	60
1	B2	2	70	70	70	60	70	70	70	70	85	80	60	60	50	70	90
1	B2	3	70	80	70	60	90	65	70	60	80	70	80	70	60	40	80
1	B2	4	60	70	60	60	80	70	60	60	80	70	80	70	60	60	90
1	B2	5	75	70	60	70	90	70	80	50	90	50	70	70	50	40	90
1	B2	6	60	70	60	60	90	70	60	60	85	40	90	80	70	70	70
1	B2	7	60	40	50	40	70	60	70	50	75	30	60	60	40	60	50
1	B2	8	70	60	50	60	70	70	70	80	80	50	70	70	60	80	50
1	B2	9	80	70	70	70	90	65	90	70	95	60	90	70	80	90	90
1	B2	10	60	40	60	50	80	60	50	60	75	40	60	60	40	60	40
1	B2	11	60	60	70	60	80	70	60	70	75	40	40	60	60	40	50
1	B2	12	70	60	70	70	90	60	50	70	80	60	50	60	40	50	60
1	B2	13	80	70	70	70	90	70	80	80	85	70	80	70	50	80	90
1	B2	14	70	80	70	80	90	70	80	70	85	70	70	70	60	70	80
1	B2	15	50	60	60	70	70	65	60	70	80	40	30	60	50	40	50
1	B2	16	50	60	70	70	70	70	50	60	75	30	30	60	50	50	40
1	B2	17	50	60	60	60	60	65	50	60	75	30	50	70	50	40	50
1	B2	18	70	60	60	50	70	60	50	60	80	40	50	70	50	50	50
1	B2	19	40	60	70	50	80	70	50	60	75	30	60	60	50	60	50
1	B2	20	40	50	70	60	40	65	60	60	60	30	40	60	40	40	30
1	B2	21	60	70	70	70	80	60	70	60	80	50	50	70	40	50	60
1	B2	22	70	70	60	50	80	65	70	60	80	40	70	60	60	50	50
1	B2	23	60	50	60	40	60	55	60	60	75	40	50	60	60	60	40
1	B2	24	60	50	60	40	80	60	60	60	85	30	50	70	70	60	80
1	B2	25	70	60	60	50	80	70	70	60	85	50	70	60	70	40	80
1	B2	26	60	70	60	60	80	60	80	60	85	40	50	60	70	60	60
1	B2	27	75	50	70	70	80	65	80	60	85	50	60	60	70	70	70
1	B2	28	70	70	70	60	80	70	70	70	90	40	80	70	60	70	70
1	B2	29	70	60	70	70	80	70	70	60	80	50	50	60	50	60	80
1	B2	30	60	40	60	60	60	55	60	70	80	40	80	70	50	60	70
1	B2	31	70	60	50	50	80	60	70	90	80	50	80	60	70	60	90
1	B2	32	70	60	50	50	90	60	60	60	80	30	30	60	60	50	40
1	B2	33	70	80	60	40	80	55	60	60	80	30	30	70	60	40	40
1	B2	34	60	60	50	30	60	55	50	60	75	40	40	60	70	60	50
1	B2	35	70	60	60	60	80	65	60	70	90	50	90	70	70	50	90
1	B2	36	70	70	70	70	90	80	80	70	90	70	80	70	80	70	90
1	B2	37	60	60	50	60	90	70	70	80	90	50	80	70	80	60	80
1	B2	38	70	50	60	50	90	55	70	70	80	40	70	70	70	50	50
1	B2	39	70	50	70	60	90	65	80	50	80	60	60	70	80	60	80
1	B2	40	60	40	60	50	70	60	70	60	85	30	40	60	50	40	90
1	B2	41	60	80	60	60	80	55	70	60	80	30	40	70	60	50	80
1	B2	42	70	70	70	50	90	65	80	70	85	30	60	70	60	60	80
1	B2	43	60	70	70	50	90	50	50	60	80	50	80	70	70	50	60
1	B2	44	70	60	60	50	80	55	60	60	80	40	70	70	70	40	60
1	B2	45	70	50	60	40	80	60	70	70	80	30	50	70	70	50	70
1	B2	46	70	70	70	60	90	55	60	60	90	50	60	70	60	50	80
1	B2	47	65	60	70	50	80	55	60	50	75	40	50	70	70	50	70
1	B2	48	60	50	70	60	90	65	60	60	80	40	50	70	50	40	70
1	B2	49	70	50	70	50	90	65	70	60	75	40	70	70	70	60	40
1	B2	50	70	50	70	60	80	70	70	80	80	40	70	70	70	60	80
1	B2	51	70	70	70	60	80	65	60	50	80	50	70	70	60	50	70
1	B2	52	60	70	70	70	90	70	80	70	90	40	80	70	70	50	70
1	B2	53	60	60	60	60	80	55	70	60	80	50	50	60	50	60	50
1	B2	54	65	50	60	40	90	60	70	70	80	30	70	60	70	60	70
1	B2	55	70	80	70	70	90	65	80	60	75	50	80	70	70	60	80
1	B2	56	60	60	70	40	80	70	70	60	75	40	50	70	60	50	70
1	B2	57	70	70	60	60	90	65	80	60	90	50	90	70	70	60	80
1	B2	58	70	80	60	60	80	45	70	60	80	30	30	60	60	40	70
1	B2	59	70	70	70	70	90	65	80	80	85	30	60	70	60	50	90
1	B2	60	60	60	70	50	80	55	60	60	90	40	70	70	60	60	80
1	B2	61	70	70	60	60	80	60	70	70	85	50	70	70	70	40	80
1	B2	62	50	60	60	60	70	55	60	70	70	30	40	60	70	50	70
1	B2	63	70	50	60	60	80	55	60	80	75	30	60	60	60	60	60
1	B2	64	70	70	70	70	90	70	80	70	90	50	80	70	70	50	60
1	B2	65	60	60	60	50	90	55	60	60	70	40	70	70	60	50	70
1	B2	66	70	60	60	60	90	65	60	80	80	30	70	70	60	50	60
1	B2	67	70	60	70	70	80	60	80	70	75	50	80	70	60	60	90
1	B2	68	70	60	70	70	90	65	70	70	85	40	70	60	60	60	90
1	B2	69	65	70	60	50	80	55	70	60	80	30	70	70	50	50	70
1	B2	70	60	60	60	60	90	65	70	70	80	40	40	70	50	60	60
1	B2	71	65	50	60	40	70	55	60	60	65	30	50	60	50	50	50
1	B2	72	60	60	60	30	90	65	60	60	70	40	40	70	50	60	80
1	B2	73	70	60	70	70	90	50	70	80	70	40	50	70	60	50	90
1	B2	74	70	80	70	70	90	65	70	70	80	50	70	70	80	70	90
1	B2	75	60	60	60	30	60	45	60	60	70	30	40	60	50	50	50
1	B2	76	60	60	60	50	80	60	70	60	80	50	50	70	70	60	90
1	B2	77	70	60	70	60	90	65	70	70	85	40	70	70	60	50	90
1	B2	78	70	60	70	70	50	55	70	80	80	50	60	60	70	60	70
1	B2	79	70	60	60	50	80	60	60	60	75	30	50	70	70	50	80
1	B2	80	70	50	70	60	90	65	70	60	80	40	40	70	50	50	70
1	B2	81	60	60	60	50	80	60	70	60	75	30	40	70	70	60	60
1	B2	82	70	60	60	60	70	65	60	80	80	50	60	70	70	60	90
1	B2	83	70	50	60	70	80	65	50	60	80	40	70	60	70	50	80
1	B2	84	70	50	60	60	60	65	70	90	90	40	70	70	70	60	90
1	B2	85	70	80	70	70	90	55	80	80	85	60	70	70	70	50	80
1	B2	86	70	90	60	40	70	65	80	60	60	30	40	70	70	60	60
1	B2	87	70	80	60	60	90	60	60	80	75	50	60	60	70	50	80
1	B2	88	50	60	70	50	90	65	70	80	85	40	70	70	70	60	60
1	B2	89	70	70	70	50	90	65	70	80	90	50	80	70	80	60	90
1	B2	90	60	60	70	50	80	55	70	70	70	40	50	60	60	60	90
2	A1	1	70	70				70	80		85	80	90			70
2	A1	2	60	90				70	70		80	70	90			60
2	A1	3	75	80				80	60		85	80	90			80
2	A1	4	60	70				60	80		80	70	90			50
2	A1	5	75	80				70	70		75	70	90			70
2	A1	6	70	60				70	70		75	60	90			50
2	A1	7	60	50				60	60		70	80	80			60
2	A1	8	80	50				75	70		75	70	70			60
2	A1	9	75	50				60	60		70	80	80			50
2	A1	10	70	70				70	70		70	70	80			60
2	A1	11	75	70				55	70		70	70	80			60
2	A1	12	65	60				65	70		70	60	60			60
2	A1	13	60	70				55	60		80	70	90			70
2	A1	14	60	50				55	70		70	60	70			60
2	A1	15	65	50				65	70		70	60	60			50
2	A1	16	75	50				60	50		65	70	70			50
2	A1	17	70	50				75	60		65	70	60			60
2	A1	18	70	50				65	60		65	70	70			50
2	A1	19	80	80				60	60		65	70	70			60
2	A1	20	65	60				60	60		70	60	80			60
2	A1	21	75	60				75	70		65	60	80			60
2	A1	22	65	50				60	60		60	40	80			60
2	A1	23	80	50				70	70		65	60	60			60
2	A1	24	60	60				65	60		75	50	80			60
2	A1	25	50	50				55	50		50	40	60			50
2	A1	26	40	50				60	50		55	40	70			50
2	A1	27	45	50				75	60		60	40	80			50
2	A1	28	40	50				60	60		60	40	60			60
2	A1	29	50	50				65	60		65	50	50			60
2	A1	30	45	70				75	60		60	50	70			60
2	A1	31	50	50				75	60		60	40	60			50
2	A1	32	45	50				65	60		65	40	60			60
2	A1	33	30	50				65	60		60	30	50			50
2	A1	34	75	60				70	70		65	40	70			60
2	A1	35	70	80				65	70		65	50	80			70
2	A1	36	50	50				65	60		70	50	70			80
2	A1	37	65	60				70	60		70	50	90			60
2	A1	38	60	70				80	90		70	60	90			70
2	A1	39	50	50				70	60		60	50	80			70
2	A1	40	30	50				65	50		40	30	40			40
2	A1	41	50	50				55	60		65	50	80			60
2	A1	42	50	50				60	70		70	50	80			50
2	A1	43	45	50				65	60		65	40	60			50
2	A1	44	70	70				70	60		70	40	80			60
2	A1	45	65	50				60	60		65	40	80			60
2	A1	46	70	50				75	70		65	50	70			60
2	A1	47	55	50				70	60		70	40	70			60
2	A1	48	65	50				75	60		65	40	70			50
2	A1	49	70	60				70	60		70	70	80			60
2	A1	50	70	60				60	50		70	40	80			60
2	A1	51	65	50				65	70		70	60	90			80
2	A1	52	65	50				70	70		70	50	60			50
2	A1	53	65	50				75	60		75	50	80			50
2	A1	54	75	50				65	70		70	50	70			50
2	A1	55	65	50				70	70		70	40	70			60
2	A1	56	60	50				60	60		65	30	80			50
2	A1	57	65	50				75	60		70	40	70			60
2	A1	58	60	50				65	70		65	40	70			70
2	A1	59	75	50				55	60		70	50	60			50
2	A1	60	65	50				70	70		75	40	80			60
2	A1	61	65	80				60	60		70	50	60			50
2	A1	62	55	50				55	60		65	50	80			60
2	A1	63	60	50				75	70		70	60	80			60
2	A1	64	65	70				70	80		70	40	80			60
2	A1	65	70	80				65	70		70	60	80			60
2	A1	66	55	70				60	60		65	30	70			60
2	A1	67	60	50				65	60		70	50	80			50
2	A1	68	60	50				70	60		65	40	70			60
2	A1	69	65	60				75	70		70	40	70			60
2	A1	70	65	50				60	60		70	40	70			50
2	A1	71	80	80				60	60		70	40	70			60
2	A1	72	70	60				70	70		70	50	80			60
2	A1	73	65	60				60	60		70	30	80			50
2	A1	74	60	60				75	60		65	40	80			60
2	A1	75	65	60				70	60		70	60	90			70
2	A1	76	50	50				65	60		70	30	70			70
2	A1	77	65	50				70	60		65	40	70			50
2	A1	78	65	50				50	40		65	30	70			50
2	A1	79	75	80				60	70		75	40	70			60
2	A1	80	65	50				60	60		75	40	50			60
2	A1	81	65	50				65	60		65	50	70			50
2	A1	82	65	60				60	60		65	30	50			70
2	A1	83	80	50				75	70		80	50	70			50
2	A1	84	65	50				70	60		70	50	70			80
2	A1	85	80	50				60	70		75	50	80			70
2	A1	86	60	50				60	70		65	40	80			50
2	A1	87	80	50				60	60		80	50	80			70
2	A1	88	65	60				65	90		75	50	70			60
2	A1	89	65	60				70	70		70	50	90			60
2	A1	90	70	80				65	70		75	60	70			80
2	B2	1	70	70				70	70		80	70	90			60
2	B2	2	75	70				70	70		80	80	90			70
2	B2	3	70	60				65	70		75	60	80			60
2	B2	4	70	50				55	50		75	50	70			50
2	B2	5	65	50				60	60		70	40	80			60
2	B2	6	70	50				65	60		75	50	70			70
2	B2	7	70	50				60	60		70	50	90			60
2	B2	8	65	50				70	70		65	40	80			60
2	B2	9	70	50				65	60		65	50	80			60
2	B2	10	90	50				70	60		85	70	90			70
2	B2	11	70	50				75	60		70	60	90			70
2	B2	12	70	50				70	70		75	70	90			60
2	B2	13	55	40				65	60		65	40	40			50
2	B2	14	60	60				60	70		65	60	60			60
2	B2	15	30	50				60	50		40	30	60			40
2	B2	16	30	50				65	60		45	30	50			40
2	B2	17	50	50				70	60		60	40	70			50
2	B2	18	50	50				60	60		60	40	70			60
2	B2	19	55	60				70	70		60	40	80			70
2	B2	20	50	50				60	60		65	30	50			60
2	B2	21	50	50				60	60		60	30	30			50
2	B2	22	50	60				70	70		65	40	90			60
2	B2	23	50	50				55	60		60	40	70			60
2	B2	24	50	50				65	70		55	50	70			60
2	B2	25	65	50				65	70		65	50	70			60
2	B2	26	50	50				70	70		65	40	70			60
2	B2	27	50	50				60	60		70	30	70			50
2	B2	28	60	50				65	60		70	30	70			50
2	B2	29	75	70				75	70		70	50	90			70
2	B2	30	50	50				65	60		70	40	70			60
2	B2	31	70	50				60	60		75	50	80			70
2	B2	32	65	50				55	60		70	30	60			60
2	B2	33	40	50				55	60		70	40	60			50
2	B2	34	70	50				60	60		70	40	50			60
2	B2	35	70	50				65	70		70	60	90			80
2	B2	36	70	50				65	60		70	40	80			60
2	B2	37	75	50				70	70		80	50	90			70
2	B2	38	70	50				70	70		70	40	80			60
2	B2	39	70	50				65	70		70	30	80			60
2	B2	40	70	50				55	60		65	30	80			50
2	B2	41	65	50				65	70		65	30	70			60
2	B2	42	70	50				60	70		60	40	80			70
2	B2	43	70	50				70	60		65	40	70			50
2	B2	44	70	60				65	60		70	40	80			60
2	B2	45	60	50				65	70		70	50	50			70
2	B2	46	65	50				60	60		70	50	70			60
2	B2	47	65	50				55	60		65	50	90			60
2	B2	48	70	50				55	60		70	30	80			50
2	B2	49	60	70				65	60		65	30	70			50
2	B2	50	65	60				60	70		65	50	70			60
2	B2	51	60	50				55	60		65	30	70			60
2	B2	52	55	50				70	60		60	40	50			60
2	B2	53	65	40				65	70		60	30	70			60
2	B2	54	80	50				75	70		65	50	80			60
2	B2	55	85	50				70	70		70	30	70			60
2	B2	56	70	50				55	60		65	30	60			60
2	B2	57	70	50				60	60		70	50	70			60
2	B2	58	70	60				60	70		65	40	70			70
2	B2	59	60	50				55	60		60	40	70			60
2	B2	60	70	50				65	60		75	50	80			60
2	B2	61	65	50				70	60		70	30	80			60
2	B2	62	70	50				65	60		65	30	80			50
2	B2	63	70	50				55	60		65	40	70			60
2	B2	64	65	60				60	60		65	40	70			50
2	B2	65	60	60				65	60		65	30	60			50
2	B2	66	55	60				60	70		60	30	80			60
2	B2	67	70	70				70	60		70	40	80			50
2	B2	68	70	50				65	60		60	40	80			60
2	B2	69	65	50				70	60		60	30	60			50
2	B2	70	65	50				65	60		70	30	60			40
2	B2	71	65	50				65	70		70	40	70			60
2	B2	72	70	50				60	60		75	60	80			70
2	B2	73	65	50				60	60		70	40	70			80
2	B2	74	65	60				65	60		65	30	60			60
2	B2	75	75	60				70	70		70	50	90			60
2	B2	76	65	60				55	50		65	30	70			50
2	B2	77	65	50				65	70		70	60	80			60
2	B2	78	70	50				60	70		75	30	80			60
2	B2	79	70	50				60	60		70	40	80			50
2	B2	80	65	60				70	60		70	40	90			60
2	B2	81	65	60				65	70		75	40	90			60
2	B2	82	80	80				70	70		70	50	90			70
2	B2	83	70	70				75	80		70	50	90			70
2	B2	84	65	50				75	60		60	40	90			70
2	B2	85	65	50				65	70		70	40	90			80
2	B2	86	80	50				60	70		70	50	80			60
2	B2	87	60	60				70	60		65	40	70			50
2	B2	88	65	60				65	60		60	30	80			60
2	B2	89	65	50				75	70		75	40	80			80
2	B2	90	60	50				65	70		70	40	70			70
2	B2	91	55	50				60	70		70	50	70			60
2	B2	92	65	50				60	60		65	40	70			50
2	B2	93	70	50				65	60		65	40	70			60
2	B2	94	65	50				70	65		60	30	80			60
3	B2	1			70	60	50		80	70				70	70		50
3	A1	2			70	60	70		60	70				70	70		70
3	B2	3			70	60	80		70	60				70	80		80
3	A1	4			70	40	50		70	60				70	80		50
3	A1	5			70	50	30		70	60				70	80		70
3	B2	6			70	60	70		70	60				80	80		40
3	A1	7			70	70	70		60	50				60	80		90
3	A1	8			80	60	80		60	70				70	80		90
3	A1	9			70	60	80		70	80				70	60		90
3	B2	10			60	80	80		70	70				80	60		80
3	B2	11			70	80	50		70	80				80	70		90
3	A1	12			70	80	40		60	70				80	70		80
3	A1	13			50	70	30		60	70				70	60		50
3	A1	14			60	70	30		70	70				70	60		70
3	A1	15			70	60	40		70	70				60	50		60
3	B2	16			80	80	80		60	75				70	70		80
3	A1	17			70	60	60		60	70				70	60		70
3	A1	18			60	70	80		50	75				70	60		60
3	A1	19			70	70	60		70	80				70	70		50
3	A1	20			80	70	80		60	70				60	50		40
3	B2	21			80	60	40		60	70				70	70		60
3	B2	22			70	70	60		70	80				70	70		50
3	A1	23			60	50	40		70	70				60	50		40
3	A1	24			70	40	40		60	70				60	60		40
3	B2	25			80	50	80		60	70				70	80		60
3	B2	26			80	70	60		70	70				70	80		50
3	A1	27			90	90	80		70	80				70	80		90
3	A1	28			80	80	80		60	80				70	60		70
3	B2	29			70	60	40		70	70				60	50		50
3	A1	30			80	60	30		60	60				70	50		60
3	A1	31			70	40	20		60	50				60	50		50
3	A1	32			70	70	50		50	50				60	50		40
3	A1	33			80	80	80		60	70				70	60		70
3	A1	34			60	60	60		60	60				70	50		70
3	B2	35			80	80	80		70	80				70	60		60
3	B2	36			70	70	30		60	70				70	60		50
3	A1	37			70	70	40		60	70				70	60		60
3	A1	38			70	70	80		65	80				60	50		70
3	B2	39			70	80	60		60	70				70	70		60
3	A1	40			70	70	80		60	70				70	80		50
3	A1	41			70	70	60		70	70				70	70		60
3	B2	42			80	70	40		70	70				60	60		50
3	B2	43			60	60	30		60	70				60	50		30
3	B2	44			70	60	80		60	70				70	80		40
3	B2	45			70	70	70		65	70				80	80		60
3	B2	46			80	80	60		70	80				70	60		70
3	A1	47			60	80	40		65	85				70	70		50
3	A1	48			70	70	70		70	80				70	80		50
3	A1	49			70	60	50		65	70				70	70		50
3	A1	50			80	60	50		65	80				70	70		70
3	A1	51			70	70	70		60	70				80	60		60
3	A1	52			80	70	50		65	70				70	70		60
3	A1	53			80	60	60		65	80				60	70		40
3	A1	54			60	60	40		60	70				70	70		40
3	B2	55			70	50	70		65	80				60	70		60
3	A1	56			70	60	70		60	80				80	80		30
3	A1	57			70	70	60		60	70				70	80		70
3	B2	58			80	50	50		70	70				70	80		80
3	A1	59			60	60	60		60	70				70	70		40
3	B2	60			60	70	50		60	70				70	80		90
3	B2	61			70	70	50		65	70				70	70		70
3	A1	62			60	80	80		60	75				70	60		80
3	A1	63			80	60	40		65	70				70	70		60
3	A1	64			80	60	50		60	70				70	70		90
3	B2	65			70	70	70		65	70				60	80		70
3	A1	66			60	60	50		70	70				70	80		80
3	B2	67			80	70	80		60	70				60	70		90
3	A1	68			70	50	20		60	60				60	50		60
3	B2	69			80	60	50		65	60				70	80		90
3	A1	70			80	70	50		60	70				80	60		80
3	A1	71			80	60	50		65	80				70	70		60
3	A1	72			60	60	70		60	70				80	60		70
3	A1	73			40	50	20		50	60				50	50		30
3	B2	74			60	60	60		60	70				70	80		40
3	B2	75			60	50	60		65	80				70	70		70
3	A1	76			70	50	70		60	60				80	50		60
3	B2	77			80	60	70		65	60				60	50		70
3	B2	78			80	60	50		65	60				70	80		60
3	B2	79			30	50	30		60	60				60	50		70
3	B2	80			80	50	70		70	70				70	60		80
3	A1	81			70	60	60		65	70				70	70		90
3	A1	82			30	50	30		60	50				60	50		70
3	B2	83			70	70	50		65	70				70	60		60
3	B2	84			60	60	60		60	65				70	50		90
3	A1	85			80	70	60		65	80				80	60		90
3	B2	86			60	60	80		65	60				70	50		70
3	A1	87			70	50	60		60	70				70	60		50
3	A1	88			60	60	60		65	70				70	80		50
3	A1	89			80	70	80		65	70				80	70		90
3	A1	90			60	40	50		60	70				70	50		80
3	A1	91			70	50	60		70	70				70	60		70
3	A1	92			70	70	40		60	60				60	60		60
3	A1	93			80	50	30		65	65				60	60		50
3	A1	94			80	70	70		60	70				70	60		70
3	B2	95			80	60	40		65	70				60	70		90
3	B2	96			80	60	60		60	65				70	70		90
3	B2	97			80	60	60		60	70				70	70		90
3	A1	98			60	50	50		60	70				70	70		90
3	A1	99			70	50	50		65	60				70	60		70
3	B2	100			60	60	60		70	70				70	60		50
3	B2	101			70	50	60		65	65				80	60		80
3	B2	102			70	50	50		60	70				80	70		70
3	A1	103			60	60	40		60	70				70	60		90
3	A1	104			80	60	60		60	65				70	70		60
3	A1	105			80	60	80		65	70				70	70		90
3	B2	106			80	50	50		65	70				70	60		80
3	B2	107			70	50	60		60	70				60	60		80
3	A1	108			70	60	60		65	80				70	70		40
3	A1	109			60	60	70		70	70				70	60		30
3	A1	110			70	70	80		60	70				70	70		60
3	B2	111			80	80	70		65	80				70	70		90
3	B2	112			80	70	70		65	80				70	60		90
3	A1	113			70	70	50		65	70				70	70		90
3	A1	114			80	80	80		60	90				70	80		90
3	B2	115			70	70	50		65	70				70	70		50
3	B2	116			90	70	60		70	70				80	70		80
3	B2	117			70	80	70		65	80				70	80		90
3	A1	118			70	70	60		65	70				70	80		60
3	A1	119			70	60	40		70	80				70	70		80
3	A1	120			0	50	20		65	50				50	60		20
3	A1	121			90	80	60		65	80				70	60		80
3	A1	122			40	50	40		70	70				60	60		30
3	A1	123			70	60	60		65	70				70	60		70
3	A1	124			60	60	70		65	70				70	70		60
3	B2	125			60	80	60		70	70				70	60		90
3	B2	126			70	60	50		65	70				70	60		60
3	B2	127			60	60	30		60	70				80	70		50
3	A1	128			80	80	60		70	75				70	70		80
3	A1	129			30	60	20		65	70				60	60		50
3	A1	130			70	50	40		65	65				70	60		90
3	A1	131			70	70	60		70	70				70	70		70
3	B2	132			60	60	50		65	80				70	60		80
3	B2	133			60	60	70		70	70				70	60		30
3	A1	134			70	60	60		65	80				70	60		30
3	B2	135			80	60	80		70	80				80	70		90
3	A1	136			70	70	30		65	70				70	70		60
3	A1	137			80	80	70		65	70				80	70		90
3	B2	138			70	50	60		65	65				70	50		50
3	A1	139			30	50	40		65	70				60	60		50
3	B2	140			70	60	60		65	70				70	70		60
3	A1	141			80	60	80		70	70				70	50		80
3	A1	142			60	50	70		60	70				60	70		50
3	B2	143			60	40	20		60	65				60	50		40
3	B2	144			70	70	70		70	70				70	70		90
3	A1	145			70	50	30		65	70				60	70		50
3	B2	146			60	50	40		65	65				60	60		30
3	A1	147			80	50	60		80	70				70	60		40
3	A1	148			70	60	60		65	70				70	60		50
3	B2	149			60	50	70		60	70				70	60		40
3	B2	150			70	60	50		65	70				70	70		80
3	B2	151			60	50	70		70	70				70	60		90
3	B2	152			80	50	50		70	70				70	60		60
3	A1	153			80	70	80		65	70				80	60		90
3	B2	154			80	60	70		65	65				70	50		90
3	A1	155			70	60	60		65	70				70	70		70
3	B2	156			70	70	80		70	70				80	80		60
3	B2	157			80	60	60		65	70				70	50		60
3	A1	158			70	50	50		65	65				70	50		50
3	A1	159			80	80	80		70	70				70	80		90
3	A1	160			80	60	40		65	80				70	80		90
3	B2	161			80	70	50		70	80				70	70		90
3	A1	162			70	50	30		65	70				70	60		70
3	A1	163			40	50	30		70	60				60	50		30
3	A1	164			70	60	60		70	65				70	50		50
3	A1	165			60	80	60		70	75				80	60		90
3	A1	166			80	60	50		65	65				70	50		80
3	A1	167			80	60	60		70	80				70	70		50
3	B2	168			90	60	60		65	70				80	50		50
3	B2	169			90	70	40		80	65				70	50		60
3	A1	170			70	60	40		65	70				70	70		60
3	B2	171			80	70	70		70	75				70	60		60
3	B2	172			60	70	60		70	80				80	70		50
3	A1	173			80	70	70		65	80				80	60		80
3	A1	174			70	50	60		60	65				70	60		60
3	A1	175			50	50	30		50	65				60	40		30
3	B2	176			80	80	60		70	80				70	50		60
3	B2	177			70	70	40		65	65				60	50		70
3	A1	178			60	50	30		50	65				60	50		40
3	B2	179			70	50	50		60	65				70	60		40
3	B2	180			60	50	60		50	70				70	50		40
3	A1	181			60	50	30		50	70				60	50		30
3	A1	182			70	70	40		60	70				70	50		40
1=KMLE 2017
2=KMLE 2018
3=KMLE 2019

## Sheet: Ebel_1
Test	Type	ID	Relevance	Difficulty
1	A1	1	Essential	64.3333
1	A1	2	Important	62.6667
1	A1	3	Essential	75
1	A1	4	Additional	67.6667
1	A1	5	Essential	70.3333
1	A1	6	Essential	75.3333
1	A1	7	Essential	70.6667
1	A1	8	Essential	66
1	A1	9	Important	67
1	A1	10	Important	54.6667
1	A1	11	Essential	68
1	A1	12	Essential	55
1	A1	13	Essential	59.6667
1	A1	14	Important	55.6667
1	A1	15	Essential	66.3333
1	A1	16	Essential	64.3333
1	A1	17	Important	58.3333
1	A1	18	Important	63.3333
1	A1	19	Essential	62
1	A1	20	Important	62.6667
1	A1	21	Additional	61.6667
1	A1	22	Essential	57.6667
1	A1	23	Essential	60
1	A1	24	Important	58.6667
1	A1	25	Important	58.6667
1	A1	26	Important	56.6667
1	A1	27	Important	61
1	A1	28	Essential	57.6667
1	A1	29	Essential	52.3333
1	A1	30	Essential	63
1	A1	31	Essential	65
1	A1	32	Important	59.3333
1	A1	33	Essential	64
1	A1	34	Essential	53
1	A1	35	Essential	64
1	A1	36	Essential	57
1	A1	37	Essential	72.3333
1	A1	38	Essential	62.3333
1	A1	39	Important	56.3333
1	A1	40	Important	56
1	A1	41	Essential	56.6667
1	A1	42	Essential	64.3333
1	A1	43	Important	62.3333
1	A1	44	Essential	65.6667
1	A1	45	Essential	69
1	A1	46	Essential	60.6667
1	A1	47	Essential	66.3333
1	A1	48	Essential	59.6667
1	A1	49	Essential	61.6667
1	A1	50	Essential	65.6667
1	A1	51	Essential	63.6667
1	A1	52	Essential	67
1	A1	53	Important	65.3333
1	A1	54	Essential	65.3333
1	A1	55	Essential	66.3333
1	A1	56	Important	63
1	A1	57	Essential	59.6667
1	A1	58	Essential	69.6667
1	A1	59	Essential	67.3333
1	A1	60	Important	67
1	A1	61	Essential	62.3333
1	A1	62	Important	56.6667
1	A1	63	Important	61
1	A1	64	Essential	70.3333
1	A1	65	Important	65
1	A1	66	Essential	66.0714
1	A1	67	Essential	64
1	A1	68	Essential	61
1	A1	69	Important	61.3333
1	A1	70	Important	57
1	A1	71	Important	66.6667
1	A1	72	Important	63.6667
1	A1	73	Important	59
1	A1	74	Important	60
1	A1	75	Essential	63.6667
1	A1	76	Essential	65.3333
1	A1	77	Important	57.6667
1	A1	78	Important	60.6667
1	A1	79	Essential	63.3333
1	A1	80	Important	55.6667
1	A1	81	Important	55
1	A1	82	Important	53.6667
1	A1	83	Important	58.3333
1	A1	84	Essential	60.6667
1	A1	85	Essential	74
1	A1	86	Additional	61.3333
1	A1	87	Important	70
1	A1	88	Essential	66
1	A1	89	Essential	58.3333
1	A1	90	Important	54.3333
1	A2	1	Essential	67.3333
1	A2	2	Important	68
1	A2	3	Essential	73.3333
1	A2	4	Essential	78.6667
1	A2	5	Important	69.6667
1	A2	6	Important	62.6667
1	A2	7	Essential	72.6667
1	A2	8	Important	61
1	A2	9	Important	62.6667
1	A2	10	Essential	63
1	A2	11	Essential	73.6667
1	A2	12	Essential	61.6667
1	A2	13	Essential	68.3333
1	A2	14	Additional	58
1	A2	15	Important	66
1	A2	16	Important	60.3333
1	A2	17	Essential	62.3333
1	A2	18	Important	59
1	A2	19	Important	69
1	A2	20	Important	60.6667
1	A2	21	Important	66
1	A2	22	Essential	57.3333
1	A2	23	Essential	65.6667
1	A2	24	Important	58.5714
1	A2	25	Important	56.6667
1	A2	26	Important	60.3333
1	A2	27	Essential	59.6667
1	A2	28	Essential	49.3333
1	A2	29	Essential	64
1	A2	30	Essential	60.3333
1	A2	31	Essential	62
1	A2	32	Essential	71.6667
1	A2	33	Essential	57.3333
1	A2	34	Important	55.3333
1	A2	35	Important	50.6667
1	A2	36	Important	53.3333
1	A2	37	Important	57.6667
1	A2	38	Essential	62.3333
1	A2	39	Essential	76.3333
1	A2	40	Important	60
1	A2	41	Essential	68.6667
1	A2	42	Essential	64.6667
1	A2	43	Important	55
1	A2	44	Essential	60.3333
1	A2	45	Essential	67.6667
1	A2	46	Essential	66.6667
1	A2	47	Essential	61
1	A2	48	Essential	69.3333
1	A2	49	Important	64.3333
1	A2	50	Essential	65.3333
1	A2	51	Essential	68.3333
1	A2	52	Important	59
1	A2	53	Important	62.3333
1	A2	54	Important	63.3333
1	A2	55	Important	59.6667
1	A2	56	Essential	62.3333
1	A2	57	Important	66.6667
1	A2	58	Important	60.6667
1	A2	59	Essential	64.6667
1	A2	60	Essential	65.6667
1	A2	61	Essential	58.3333
1	A2	62	Essential	70.3333
1	A2	63	Essential	73.3333
1	A2	64	Important	60
1	A2	65	Essential	64.3333
1	A2	66	Essential	58.6667
1	A2	67	Essential	61
1	A2	68	Essential	66.3333
1	A2	69	Important	56
1	A2	70	Essential	64.6667
1	A2	71	Important	64.6667
1	A2	72	Important	59.6667
1	A2	73	Important	59.6667
1	A2	74	Essential	62
1	A2	75	Important	61.6667
1	A2	76	Essential	68
1	A2	77	Important	61
1	A2	78	Important	59.3333
1	A2	79	Important	61
1	A2	80	Important	53.6667
1	A2	81	Essential	57
1	A2	82	Important	56
1	A2	83	Essential	66.3333
1	A2	84	Essential	76
1	A2	85	Essential	64
1	A2	86	Important	62.6667
1	A2	87	Important	59.3333
1	A2	88	Essential	65
1	A2	89	Important	63
1	A2	90	Essential	69.6667
1	B1	1	Essential	72
1	B1	2	Essential	73.3333
1	B1	3	Essential	66
1	B1	4	Essential	65.3333
1	B1	5	Essential	70.6667
1	B1	6	Important	58
1	B1	7	Essential	69.6667
1	B1	8	Essential	67.3333
1	B1	9	Important	67
1	B1	10	Essential	74.3333
1	B1	11	Essential	64.6667
1	B1	12	Essential	71.3333
1	B1	13	Essential	82.3333
1	B1	14	Essential	71.3333
1	B1	15	Important	62.6667
1	B1	16	Important	62.3333
1	B1	17	Important	63.6667
1	B1	18	Essential	63
1	B1	19	Essential	58
1	B1	20	Essential	66.6667
1	B1	21	Essential	59
1	B1	22	Important	61
1	B1	23	Essential	58.3333
1	B1	24	Essential	64
1	B1	25	Essential	59.6667
1	B1	26	Important	57.3333
1	B1	27	Essential	64.6667
1	B1	28	Important	53.6667
1	B1	29	Important	55.3333
1	B1	30	Essential	56.6667
1	B1	31	Essential	64.6667
1	B1	32	Important	58.6667
1	B1	33	Essential	62.6667
1	B1	34	Essential	67.3333
1	B1	35	Important	60.3333
1	B1	36	Important	55.6667
1	B1	37	Important	63
1	B1	38	Important	65.6667
1	B1	39	Essential	61
1	B1	40	Essential	63
1	B1	41	Essential	65.3333
1	B1	42	Essential	66.3333
1	B1	43	Essential	61.6667
1	B1	44	Important	59.3333
1	B1	45	Essential	71.3333
1	B1	46	Important	63
1	B1	47	Important	64
1	B1	48	Important	59
1	B1	49	Important	59.3333
1	B1	50	Essential	59
1	B1	51	Important	61
1	B1	52	Essential	66
1	B1	53	Essential	68.3333
1	B1	54	Essential	64.3333
1	B1	55	Essential	66.3333
1	B1	56	Essential	71.3333
1	B1	57	Essential	81
1	B1	58	Essential	62.3333
1	B1	59	Essential	66.3333
1	B1	60	Important	63.3333
1	B1	61	Essential	74
1	B1	62	Essential	73.3333
1	B1	63	Essential	68
1	B1	64	Essential	68
1	B1	65	Essential	58.6667
1	B1	66	Essential	59.6667
1	B1	67	Important	62.3333
1	B1	68	Essential	66.6667
1	B1	69	Essential	70.3333
1	B1	70	Essential	63
1	B1	71	Important	59.3333
1	B1	72	Important	59
1	B1	73	Important	57
1	B1	74	Essential	60.3333
1	B1	75	Important	54
1	B1	76	Important	63.6667
1	B1	77	Essential	68
1	B1	78	Essential	72
1	B1	79	Essential	71
1	B1	80	Important	64.6667
1	B1	81	Essential	64
1	B1	82	Important	60
1	B1	83	Essential	60.3333
1	B1	84	Important	52.3333
1	B1	85	Important	66.3333
1	B1	86	Important	67.3333
1	B1	87	Essential	62
1	B1	88	Essential	68.6667
1	B1	89	Essential	68.3333
1	B1	90	Essential	66.3333
1	B2	1	Essential	69
1	B2	2	Important	69.6667
1	B2	3	Essential	69.6667
1	B2	4	Essential	68.6667
1	B2	5	Essential	68.3333
1	B2	6	Essential	69
1	B2	7	Additional	54.3333
1	B2	8	Essential	66
1	B2	9	Important	78.6667
1	B2	10	Additional	55.6667
1	B2	11	Important	59.6667
1	B2	12	Essential	62.6667
1	B2	13	Essential	75.6667
1	B2	14	Essential	74.3333
1	B2	15	Essential	57
1	B2	16	Essential	55.6667
1	B2	17	Essential	55.3333
1	B2	18	Important	58
1	B2	19	Important	57.6667
1	B2	20	Essential	49.6667
1	B2	21	Essential	62.6667
1	B2	22	Essential	62.3333
1	B2	23	Important	55.3333
1	B2	24	Important	61
1	B2	25	Essential	65
1	B2	26	Essential	63.6667
1	B2	27	Essential	67.6667
1	B2	28	Essential	69.3333
1	B2	29	Important	65.3333
1	B2	30	Important	61
1	B2	31	Essential	68
1	B2	32	Essential	56.6667
1	B2	33	Essential	57
1	B2	34	Important	54.6667
1	B2	35	Essential	69
1	B2	36	Essential	76.6667
1	B2	37	Essential	70
1	B2	38	Essential	63
1	B2	39	Essential	68.3333
1	B2	40	Important	57.6667
1	B2	41	Important	62.3333
1	B2	42	Essential	67.3333
1	B2	43	Essential	64
1	B2	44	Essential	61.6667
1	B2	45	Essential	61.3333
1	B2	46	Essential	66.3333
1	B2	47	Important	61
1	B2	48	Important	61
1	B2	49	Important	63.3333
1	B2	50	Essential	68
1	B2	51	Essential	65
1	B2	52	Essential	70
1	B2	53	Essential	60.3333
1	B2	54	Essential	63
1	B2	55	Essential	71.3333
1	B2	56	Important	61.6667
1	B2	57	Essential	71
1	B2	58	Important	59.6667
1	B2	59	Essential	69.3333
1	B2	60	Essential	64.3333
1	B2	61	Essential	67
1	B2	62	Important	58.3333
1	B2	63	Essential	61.3333
1	B2	64	Essential	70.6667
1	B2	65	Important	61.6667
1	B2	66	Essential	64.3333
1	B2	67	Important	69.6667
1	B2	68	Essential	68.6667
1	B2	69	Essential	62
1	B2	70	Important	62.3333
1	B2	71	Important	54.3333
1	B2	72	Essential	59.6667
1	B2	73	Essential	66
1	B2	74	Essential	73
1	B2	75	Important	52.3333
1	B2	76	Essential	64.6667
1	B2	77	Essential	68
1	B2	78	Essential	65
1	B2	79	Essential	61.6667
1	B2	80	Essential	62.3333
1	B2	81	Essential	60.3333
1	B2	82	Important	67
1	B2	83	Essential	63.6667
1	B2	84	Important	67.6667
1	B2	85	Essential	72
1	B2	86	Important	61.6667
1	B2	87	Essential	67
1	B2	88	Essential	66
1	B2	89	Essential	72.3333
1	B2	90	Important	63
2	A1	1	Essential	76.875
2	A1	2	Essential	73.75
2	A1	3	Essential	78.75
2	A1	4	Important	70
2	A1	5	Essential	75
2	A1	6	Important	68.125
2	A1	7	Important	65
2	A1	8	Essential	68.75
2	A1	9	Essential	65.625
2	A1	10	Important	70
2	A1	11	Essential	68.75
2	A1	12	Essential	63.75
2	A1	13	Essential	69.375
2	A1	14	Important	61.875
2	A1	15	Essential	61.25
2	A1	16	Important	61.25
2	A1	17	Important	63.75
2	A1	18	Additional	62.5
2	A1	19	Important	68.125
2	A1	20	Additional	64.375
2	A1	21	Essential	68.125
2	A1	22	Important	59.375
2	A1	23	Essential	64.375
2	A1	24	Essential	63.75
2	A1	25	Important	50.625
2	A1	26	Essential	51.875
2	A1	27	Essential	57.5
2	A1	28	Essential	53.75
2	A1	29	Essential	56.25
2	A1	30	Essential	61.25
2	A1	31	Essential	55.625
2	A1	32	Essential	55.625
2	A1	33	Important	49.375
2	A1	34	Essential	63.75
2	A1	35	Essential	68.75
2	A1	36	Essential	61.875
2	A1	37	Essential	65.625
2	A1	38	Essential	73.75
2	A1	39	Essential	61.25
2	A1	40	Essential	43.125
2	A1	41	Essential	58.75
2	A1	42	Essential	60
2	A1	43	Essential	54.375
2	A1	44	Essential	65
2	A1	45	Essential	60
2	A1	46	Essential	63.75
2	A1	47	Important	59.375
2	A1	48	Essential	59.375
2	A1	49	Essential	67.5
2	A1	50	Important	61.25
2	A1	51	Essential	68.75
2	A1	52	Essential	60.625
2	A1	53	Essential	63.125
2	A1	54	Important	62.5
2	A1	55	Important	61.875
2	A1	56	Important	56.875
2	A1	57	Essential	61.25
2	A1	58	Essential	61.25
2	A1	59	Important	58.75
2	A1	60	Essential	63.75
2	A1	61	Essential	61.875
2	A1	62	Essential	59.375
2	A1	63	Important	65.625
2	A1	64	Essential	66.875
2	A1	65	Essential	69.375
2	A1	66	Essential	58.75
2	A1	67	Essential	60.625
2	A1	68	Essential	59.375
2	A1	69	Essential	63.75
2	A1	70	Essential	58.125
2	A1	71	Essential	65
2	A1	72	Essential	66.25
2	A1	73	Essential	59.375
2	A1	74	Important	62.5
2	A1	75	Essential	68.125
2	A1	76	Essential	58.125
2	A1	77	Important	58.75
2	A1	78	Important	52.5
2	A1	79	Essential	66.25
2	A1	80	Important	57.5
2	A1	81	Important	59.375
2	A1	82	Important	57.5
2	A1	83	Essential	65.625
2	A1	84	Essential	64.375
2	A1	85	Important	66.875
2	A1	86	Essential	59.375
2	A1	87	Essential	66.25
2	A1	88	Essential	66.875
2	A1	89	Essential	66.875
2	A1	90	Essential	71.25
2	B2	1	Essential	72.5
2	B2	2	Important	75.625
2	B2	3	Essential	67.5
2	B2	4	Essential	58.75
2	B2	5	Essential	60.625
2	B2	6	Essential	63.75
2	B2	7	Essential	63.75
2	B2	8	Essential	62.5
2	B2	9	Essential	62.5
2	B2	10	Essential	73.125
2	B2	11	Essential	68.125
2	B2	12	Important	69.375
2	B2	13	Essential	51.875
2	B2	14	Essential	61.875
2	B2	15	Important	45
2	B2	16	Essential	46.25
2	B2	17	Essential	56.25
2	B2	18	Essential	56.25
2	B2	19	Essential	63.125
2	B2	20	Essential	53.125
2	B2	21	Essential	48.75
2	B2	22	Essential	63.125
2	B2	23	Essential	55.625
2	B2	24	Essential	58.75
2	B2	25	Important	61.875
2	B2	26	Essential	59.375
2	B2	27	Essential	55
2	B2	28	Important	56.875
2	B2	29	Essential	71.25
2	B2	30	Essential	58.125
2	B2	31	Essential	64.375
2	B2	32	Important	56.25
2	B2	33	Important	53.125
2	B2	34	Essential	57.5
2	B2	35	Essential	69.375
2	B2	36	Essential	61.875
2	B2	37	Essential	69.375
2	B2	38	Essential	63.75
2	B2	39	Essential	61.875
2	B2	40	Essential	57.5
2	B2	41	Important	59.375
2	B2	42	Essential	62.5
2	B2	43	Essential	59.375
2	B2	44	Important	63.125
2	B2	45	Essential	60.625
2	B2	46	Important	60.625
2	B2	47	Essential	61.875
2	B2	48	Important	58.125
2	B2	49	Essential	58.75
2	B2	50	Essential	62.5
2	B2	51	Essential	56.25
2	B2	52	Essential	55.625
2	B2	53	Important	57.5
2	B2	54	Essential	66.25
2	B2	55	Essential	63.125
2	B2	56	Important	56.25
2	B2	57	Essential	61.25
2	B2	58	Essential	63.125
2	B2	59	Important	56.875
2	B2	60	Essential	63.75
2	B2	61	Essential	60.625
2	B2	62	Important	58.75
2	B2	63	Essential	58.75
2	B2	64	Essential	58.75
2	B2	65	Essential	56.25
2	B2	66	Essential	59.375
2	B2	67	Essential	63.75
2	B2	68	Essential	60.625
2	B2	69	Essential	55.625
2	B2	70	Important	55
2	B2	71	Essential	61.25
2	B2	72	Essential	65.625
2	B2	73	Essential	61.875
2	B2	74	Essential	58.125
2	B2	75	Essential	68.125
2	B2	76	Essential	55.625
2	B2	77	Essential	65
2	B2	78	Essential	61.875
2	B2	79	Essential	60
2	B2	80	Essential	64.375
2	B2	81	Essential	65.625
2	B2	82	Essential	72.5
2	B2	83	Essential	71.875
2	B2	84	Essential	63.75
2	B2	85	Essential	66.25
2	B2	86	Essential	65
2	B2	87	Important	59.375
2	B2	88	Essential	60
2	B2	89	Essential	66.875
2	B2	90	Essential	61.875
2	B2	91	Essential	60.625
2	B2	92	Essential	57.5
2	B2	93	Important	60
2	B2	94	Essential	60
3	B2	1	Essential	65
3	A1	2	Essential	67.5
3	B2	3	Essential	71.25
3	A1	4	Essential	61.25
3	A1	5	Essential	62.5
3	B2	6	Essential	66.25
3	A1	7	Additional	68.75
3	A1	8	Essential	73.75
3	A1	9	Essential	72.5
3	B2	10	Essential	72.5
3	B2	11	Essential	73.75
3	A1	12	Essential	68.75
3	A1	13	Important	57.5
3	A1	14	Essential	62.5
3	A1	15	Essential	60
3	B2	16	Important	74.375
3	A1	17	Essential	65
3	A1	18	Important	65.625
3	A1	19	Essential	67.5
3	A1	20	Essential	63.75
3	B2	21	Important	63.75
3	B2	22	Important	67.5
3	A1	23	Important	55
3	A1	24	Additional	55
3	B2	25	Essential	68.75
3	B2	26	Essential	68.75
3	A1	27	Essential	81.25
3	A1	28	Essential	72.5
3	B2	29	Important	58.75
3	A1	30	Important	58.75
3	A1	31	Important	50
3	A1	32	Additional	55
3	A1	33	Essential	71.25
3	A1	34	Important	61.25
3	B2	35	Essential	72.5
3	B2	36	Additional	60
3	A1	37	Important	62.5
3	A1	38	Important	68.125
3	B2	39	Essential	67.5
3	A1	40	Important	68.75
3	A1	41	Essential	67.5
3	B2	42	Essential	62.5
3	B2	43	Essential	52.5
3	B2	44	Essential	66.25
3	B2	45	Essential	70.625
3	B2	46	Essential	71.25
3	A1	47	Essential	65
3	A1	48	Essential	70
3	A1	49	Essential	63.125
3	A1	50	Essential	68.125
3	A1	51	Essential	67.5
3	A1	52	Additional	66.875
3	A1	53	Important	64.375
3	A1	54	Important	58.75
3	B2	55	Essential	65.625
3	A1	56	Essential	66.25
3	A1	57	Essential	68.75
3	B2	58	Essential	68.75
3	A1	59	Essential	61.25
3	B2	60	Essential	68.75
3	B2	61	Essential	66.875
3	A1	62	Important	70.625
3	A1	63	Important	64.375
3	A1	64	Essential	68.75
3	B2	65	Essential	69.375
3	A1	66	Essential	67.5
3	B2	67	Essential	72.5
3	A1	68	Important	53.75
3	B2	69	Important	69.375
3	A1	70	Essential	68.75
3	A1	71	Essential	66.875
3	A1	72	Important	66.25
3	A1	73	Important	43.75
3	B2	74	Essential	62.5
3	B2	75	Additional	65.625
3	A1	76	Important	62.5
3	B2	77	Important	64.375
3	B2	78	Additional	65.625
3	B2	79	Essential	51.25
3	B2	80	Essential	68.75
3	A1	81	Essential	69.375
3	A1	82	Essential	50
3	B2	83	Essential	64.375
3	B2	84	Important	64.375
3	A1	85	Essential	73.125
3	B2	86	Essential	64.375
3	A1	87	Essential	61.25
3	A1	88	Essential	64.375
3	A1	89	Essential	75.625
3	A1	90	Important	60
3	A1	91	Important	65
3	A1	92	Essential	60
3	A1	93	Important	57.5
3	A1	94	Essential	68.75
3	B2	95	Important	66.875
3	B2	96	Important	69.375
3	B2	97	Additional	70
3	A1	98	Important	65
3	A1	99	Important	61.875
3	B2	100	Essential	62.5
3	B2	101	Important	66.25
3	B2	102	Essential	65
3	A1	103	Important	63.75
3	A1	104	Essential	65.625
3	A1	105	Essential	73.125
3	B2	106	Important	65.625
3	B2	107	Essential	63.75
3	A1	108	Essential	64.375
3	A1	109	Essential	61.25
3	A1	110	Important	68.75
3	B2	111	Essential	75.625
3	B2	112	Essential	73.125
3	A1	113	Essential	69.375
3	A1	114	Essential	78.75
3	B2	115	Additional	64.375
3	B2	116	Essential	73.75
3	B2	117	Essential	75.625
3	A1	118	Essential	68.125
3	A1	119	Essential	67.5
3	A1	120	Important	39.375
3	A1	121	Essential	73.125
3	A1	122	Essential	52.5
3	A1	123	Essential	65.625
3	A1	124	Essential	65.625
3	B2	125	Essential	70
3	B2	126	Important	63.125
3	B2	127	Important	60
3	A1	128	Essential	73.125
3	A1	129	Important	51.875
3	A1	130	Important	63.75
3	A1	131	Essential	68.75
3	B2	132	Essential	65.625
3	B2	133	Essential	61.25
3	A1	134	Essential	61.875
3	B2	135	Essential	76.25
3	A1	136	Essential	63.125
3	A1	137	Essential	75.625
3	B2	138	Important	60
3	A1	139	Important	53.125
3	B2	140	Essential	65.625
3	A1	141	Essential	70
3	A1	142	Important	61.25
3	B2	143	Additional	49.375
3	B2	144	Essential	72.5
3	A1	145	Essential	58.125
3	B2	146	Additional	53.75
3	A1	147	Essential	63.75
3	A1	148	Important	63.125
3	B2	149	Important	60
3	B2	150	Essential	66.875
3	B2	151	Essential	67.5
3	B2	152	Essential	63.75
3	A1	153	Essential	74.375
3	B2	154	Important	68.75
3	A1	155	Essential	66.875
3	B2	156	Essential	72.5
3	B2	157	Essential	64.375
3	A1	158	Important	58.75
3	A1	159	Important	77.5
3	A1	160	Essential	70.625
3	B2	161	Important	72.5
3	A1	162	Important	60.625
3	A1	163	Essential	48.75
3	A1	164	Essential	61.875
3	A1	165	Essential	71.875
3	A1	166	Essential	65
3	A1	167	Essential	67.5
3	B2	168	Essential	65.625
3	B2	169	Essential	65.625
3	A1	170	Essential	63.125
3	B2	171	Essential	69.375
3	B2	172	Essential	67.5
3	A1	173	Essential	73.125
3	A1	174	Essential	61.875
3	A1	175	Essential	46.875
3	B2	176	Essential	68.75
3	B2	177	Essential	61.25
3	A1	178	Essential	50.625
3	B2	179	Essential	58.125
3	B2	180	Important	56.25
3	A1	181	Essential	50
3	A1	182	Essential	58.75
1=KMLE 2017
2=KMLE 2018
3=KMLE 2019

## Sheet: Ebel_2
Relevance	Essential			Important			Additional
Difficulty	Easy	Medium	Hard	Easy	Medium	Hard	Easy	Medium	Hard
P1	75	65	55	70	60	50	65	55	45
P2	90	80	40	70	60	30	50	30	10
P3	80	70	60	80	60	50	70	55	40
P4	85	75	40	80	70	35	45	15	2
P5	50	30	15	50	25	10	40	20	5
P6	70	60	55	60	55	45	55	40	30
P7	80	70	60	70	60	50	60	50	40
P8	85	80	70	85	80	75	80	60	50
P9	85	80	75	80	75	70	75	60	50
P10	90	80	60	80	70	50	70	60	40
P11	80	60	40	80	60	40	70	50	30
P12	70	65	45	70	60	40	60	50	30
P13	90	85	80	85	80	75	80	75	70
P14	90	70	50	80	60	40	70	50	30
P15	90	70	60	90	70	50	70	50	30

## Sheet: Hofstee
	Failure rate		Cutscore
	The maximum acceptable failure rate	The minimum acceptable failure rate	The maximum cutscore	The minimum cutscore
P1	15	5	90	60
P2	10	5	70	60
P3	10	3	60	40
P4	10	6	70	60
P5	20	5	70	50
P6	10	5	75	65
P7	10	5	68	58
P8	8	3	70	60
P9	7	2	75	60
P10	3	2	70	60
P11	10	5	70	50
P12	10	5	60	50
P13	10	3	70	60
P14	10	5	65	60
P15	10	2	60	50
