# Supplementary material for: Similarity of the cut score in test sets with different item amounts using the modified Angoff, modified Ebel, and Hofstee standard-setting methods for the Korean Medical Licensing Examination
Source: J Educ Eval Health Prof. 2020 Oct 5;17:28. doi: 10.3352/jeehp.2020.17.28 (PMC7892536; doi:10.3352/jeehp.2020.17.28)
Supplement: Supplementary file 2 [file jeehp-17-28-dataset2.xlsx]

## Sheet: panelist response
panelist	specialty	gender	age	item development experience	educational experience	standard setting knowledge	standard setting experience	evaluate all items	evaluate subset	% of subset	item select criteria_option1	item select criteria_option2	item select criteria_option3	item select criteria_option4	item select criteria_option5	item select criteria_option6	item select criteria_option7	item select criteria_option8	post survey_ evaluate all items	post survey_ evaluate subset	post survey_ % of subset	post survey_ item selection criteria_option1	post survey_ item selection criteria_option2	post survey_ item selection criteria_option3	post survey_ item selection criteria_option4	post survey_ item selection criteria_option5	post survey_ item selection criteria_option6	post survey_ item selection criteria_option7	post survey_ item selection criteria_option8	post research_ evaluate all items	post research_ evaluate subset	post research_ % of subset	orientation1_test1	orientation1_test2,3	orientation2	orientation3	orientation4	test1_1	test1_2	test1_3	test1_4	test1_5	test2_1	test2_2	test2_3	test2_4	test2_5
p1	a	1	3	2	3	1	1	3	4	50	0	0	1	1	0	1	0	0	5	2	30		1		1		1			3	5	25		5	5	2	5	4	5	5	3	5	5	5	5	4	5
p2	a	1	2	3	2	1	1	4	4	50	0	1	1	1	0	0	0	0	4	2	50		1	1	1	1	1			4	2	50	5	5	4	3	4	4	4	4	3	4	4	4	5	3	4
p3	b	1	4	4	1	1	1	1	5	40	0	1	0	0	0	1	0	0	2	4	30		1	1			1			1	5	50	5	5	5	2	5	5	5	5	4	4	5	4	5	4	4
p4	c	1	3	4	4	1	2	3	4	24	0	1	1	0	0	1	0	0	1	5	20	1	1	1	1	1	1	1		2	4	25	5	5	5	4	5	5	5	5	4	5	5	5	5	4	5
p5	f	1	4	4	4	1	1	4	3	40	0	1	1	1	0	0	0	0	4	2	25		1	1		1	1						4	4	3	2	4	4	4	4	3	4	4	4	4	4	4
p6	f	2	3	1	3	1	2	2	5	50	0	1	1	0	0	0	0	0	2	4	20		1	1	1		1	1						4	3	2	4						4	4	4	4	4
p7	c	1	3	4	4	1	2	4	4	20	0	1	1	0	1	0	0	0	4	2	30		1	1	1					4	3	50		5	5	4	5	5	5	4	5	5	5	5	5	5	5
p8	e	2	3	4	4	1	2	2	4	30	0	1	1	0	0	0	0	0	4	2			1	1						4	3	60	4	4	3	2	3	4	4	4	4	4	4	4	4	4	4
p9	g	2	2	3	2	1	1	5	3	90	0	1	1	0	0	0	1	0	5	3	90		1	1	1	1							4	4	4	4	4	4	4	4	3	3	4	4	4	3	3
p10	b	2	2	4	4	1	2	3	2										4	4	50		1	1		1				2	4	25	4	5	4	3	4	4	4	5	4	4	5	5	5	4	4
p11	d	1	3	4	4	1	1	4	2	100	0	0	0	0	0	0	0	1	4	1	70		1				1	1	1					5	5	4	4	5	5	5	4	4	5	5	5	3
p12	d	1	2	2	3	1	1	2	4	30	0	1	1	1	0	0	0	0	2	4	50	1		1		1				4	2	50	4	5	5	4	5	4	4	4	4	4	4	5	4	3	4
p13	e	2	3	4	4	1	1	2	4	10	0	1	1	0	0	1	0	0	4	2	60		1	1		1								4	4	4	5	4	4	4	4	4	4	3	4	4	4
p14	h	1	3	1	4	1	1	2	4	50	0	1	0	1	0	0	1	0	2	4	50		1	1					1	2	4	50		4	4	4	4	4	4	4	3	4	4	4	4	3	4
p15	g	1																	4	3	20		1							4	3	50						4	4	5	3	3	4	4	5	3	4

## Sheet: variables
variable name					variable meaning
panelist
specialty
gender					1= male	2=female
age					1=30's	2=40'	3=40'	4=50'	5=60' and over
item development experience					1=less than 1 year	2=1~less than 3 year	3=3~less than 5 year	4=5 year and over
educational experience					1=less than 5 year	2=5~less than 10 year	3=10~less than 15 year	4=15 year and over
standard setting knowledge					1=yes	2=no
standard setting experience					1=yes	2=no
evaluate all items					1=strongly disagree	2=disagree	3=neutral	4=agree	5=strongly agree
evaluate subset					1=strongly disagree	2=disagree	3=neutral	4=agree	5=strongly agree
% of subset
item select criteria_option1					simple random sampling
item select criteria_option2					item difficulty index
item select criteria_option3					item discrimination index
item select criteria_option4					test subject
item select criteria_option5					specialty
item select criteria_option6					item format
item select criteria_option7					clinical expression
item select criteria_option8					etc
post survey_ evaluate all items					1=strongly disagree	2=disagree	3=neutral	4=agree	5=strongly agree
post survey_ evaluate subset					1=strongly disagree	2=disagree	3=neutral	4=agree	5=strongly agree
post survey_ % of subset
post survey_ item selection criteria_option1					simple random sampling
post survey_ item selection criteria_option2					item difficulty index
post survey_ item selection criteria_option3					item discrimination index
post survey_ item selection criteria_option4					test subject
post survey_ item selection criteria_option5					specialty
post survey_ item selection criteria_option6					item format
post survey_ item selection criteria_option7					clinical expression
post survey_ item selection criteria_option8					etc
post research_ evaluate all items
post research_ evaluate subset
post research_ % of subset
orientation1_test1					orientation was appropriate
orientation1_test2,3					orientation was appropriate
orientation2					definition of MCP was clear
orientation3					estimation of MCP's correct answer rate was easy
orientation4					rating was feasible
test1_1					personal rating was easy
test1_2					group discussion and rating was easy
test1_3					taking break was appropriate
test1_4					my cut score was appropriate
test1_5					total panel's cut score was appropriate
test2_1					personal rating was easy
test2_2					group discussion and rating was easy
test2_3					taking break was appropriate
test2_4					my cut score was appropriate
test2_5					total panel's cut score was appropriate
