# Supplementary material for: Similarity of the cut score in test sets with different item amounts using the modified Angoff, modified Ebel, and Hofstee standard-setting methods for the Korean Medical Licensing Examination
Source: J Educ Eval Health Prof. 2020 Oct 5;17:28. doi: 10.3352/jeehp.2020.17.28 (PMC7892536; doi:10.3352/jeehp.2020.17.28)
Supplement: Supplementary file 3 — Supplement 1. Workshop schedule. [file jeehp-17-28-suppl1.xlsx]

## Sheet: Sheet1
Suppl. 1 Workshop schedule
Day	Test	Title	Items (%)	Minutes
1	KMLE 2017	Orientation		30
		Rating and discussion	A1 (25%)	150
		Lunch		60
		Round 1	B2, A2, B1 (75%)	360
		Discussion	B2, A2, B1 (75%)	100
2	MLE 2017	Round 2	B2, A2, B1 (75%)	120
	MLE 2018 and 2019	Round 1	Test 2 (A1, B2) 50%	210
			Test 3 (A1+B2) 50%
		Discussion	Test 2 (A1, B2) 50%	30
			Test 3 (A1+B2) 50%	30
		Round 2	Test 2, test 3	60
	Survey	Panel		30
