# Supplementary material for: Similarity of the cut score in test sets with different item amounts using the modified Angoff, modified Ebel, and Hofstee standard-setting methods for the Korean Medical Licensing Examination
Source: J Educ Eval Health Prof. 2020 Oct 5;17:28. doi: 10.3352/jeehp.2020.17.28 (PMC7892536; doi:10.3352/jeehp.2020.17.28)
Supplement: Supplementary file 4 — Supplement 2. Inter-rater classification consistency (kappa coefficients) for the modified Angoff method. [file jeehp-17-28-suppl2.xlsx]

## Sheet: Sheet1
Suppl. 2. Inter-rater classification consistency (kappa coefficients) for the modified Angoff method.
panelist		P1	P2	P3	P4	P5	P6	P7	P8	P9	P10	P11	P12	P13	P14
KMLE 2017	P2	0.803
	P3	0.781	0.739
	P4	0.872	0.83	0.808
	P5	0.691	0.649	0.628	0.719
	P6	0.861	0.819	0.797	0.888	0.708
	P7	0.736	0.694	0.673	0.764	0.583	0.753
	P8	0.63	0.588	0.566	0.657	0.476	0.646	0.521
	P9	.021a	-.021a	-0.043	0.048	-0.133	0.037	-0.088	-0.194
	P10	0.919	0.877	0.855	0.946	0.766	0.935	0.811	0.704	0.095
	P11	0.851	0.809	0.787	0.878	0.697	0.867	0.742	0.636	0.027	0.925
	P12	0.68	0.638	0.617	0.708	0.527	0.697	0.572	0.465	-0.144	0.755	0.686
	P13	0.871	0.829	0.807	0.898	0.717	0.887	0.762	0.656	0.047	0.945	0.877	0.706
	P14	0.9	0.858	0.836	0.927	0.747	0.916	0.792	0.685	0.076	0.974	0.906	0.736	0.926
	P15	0.536	0.494	0.473	0.564	0.383	0.553	0.428	0.321	-0.288	.061a	0.542	0.372	0.562	0.591
KMLE 2018	P1
	P2	0.972
	P6	0.953	0.966
	P7	1	0.972				0.953
	P9	0.932	0.945				0.926	0.932
	P10	0.977	0.991				0.971	0.977		0.95
	P11	0.807	0.82				0.801	0.807		0.78	0.825
	P14	0.967	0.981				0.961	0.967		0.94	0.986	0.815
KMLE 2019	P3
	P4			0.841
	P5			0.857	0.956
	P7			0.828	0.928	0.944
	P8			0.725	0.824	0.84		0.812
	P12			0.759	0.858	0.874		0.846	0.742
	P13			0.831	0.93	0.946		0.918	0.815				0.848
	P15			0.831	0.93	0.946		0.918	0.815				0.848	1
All values excluding a, **P<0.01
